# Supplementary material for: A systematic analysis of a broadly neutralizing antibody AR3C epitopes on Hepatitis C virus E2 envelope glycoprotein and their cross-reactivity
Source: BMC Med Genomics. 2015 Dec 9;8(Suppl 4):S6. doi: 10.1186/1755-8794-8-S4-S6 (PMC4682370; doi:10.1186/1755-8794-8-S4-S6)
Supplement: Additional file 2 — Full list of ranked discontinuous peptides in the E2 protein dataset. (*.xls). [file 1755-8794-8-S4-S6-S2.xlsx]

## Sheet: Sheet1
	PATTERN #	PATTERN	NUMBER OF	CUMMUL %		422	427	428	429	430	431	432	433	436	438	439	441	442	443	446	503	529
1	1	ILNCNDSLGIALFYKCW	754	0.1412		I	L	N	C	N	D	S	L	G	I	A	L	F	Y	K	C	W
2	2	ILNCNDSLGLALFYKCW	320	0.2011		I	L	N	C	N	D	S	L	G	L	A	L	F	Y	K	C	W
3	3	ILNCNASLGIALFYKCW	256	0.2491		I	L	N	C	N	A	S	L	G	I	A	L	F	Y	K	C	W
4	4	ILNCNDSLGLALFYRCW	240	0.294		I	L	N	C	N	D	S	L	G	L	A	L	F	Y	R	C	W
5	5	ILNCNASLGVALFYKCW	237	0.3384		I	L	N	C	N	A	S	L	G	V	A	L	F	Y	K	C	W
6	6	ILNCNESLGLALFYKCW	221	0.3798		I	L	N	C	N	E	S	L	G	L	A	L	F	Y	K	C	W
7	7	ILNCNDSLGIALIYKCW	213	0.4197		I	L	N	C	N	D	S	L	G	I	A	L	I	Y	K	C	W
8	8	ILNCNASLGLALFYRCW	209	0.4588		I	L	N	C	N	A	S	L	G	L	A	L	F	Y	R	C	W
9	9	ILNCNESIGIALFYKCW	173	0.4912		I	L	N	C	N	E	S	I	G	I	A	L	F	Y	K	C	W
10	10	ILNCNDSLGIALFYRCW	152	0.5197		I	L	N	C	N	D	S	L	G	I	A	L	F	Y	R	C	W
11	11	ILNCNDSLGLALFYNCW	141	0.5461		I	L	N	C	N	D	S	L	G	L	A	L	F	Y	N	C	W
12	12	ILNCNDSLGLALFYSCW	127	0.5699		I	L	N	C	N	D	S	L	G	L	A	L	F	Y	S	C	W
13	13	ILNCNDTIGIALFYRCW	127	0.5936		I	L	N	C	N	D	T	I	G	I	A	L	F	Y	R	C	W
14	14	ILNCNDSIGIALFYRCW	123	0.6167		I	L	N	C	N	D	S	I	G	I	A	L	F	Y	R	C	W
15	15	ILNCNDSLGIALLYKCW	102	0.6358		I	L	N	C	N	D	S	L	G	I	A	L	L	Y	K	C	W
16	16	VLNCNESIGLALFYKCW	92	0.653		V	L	N	C	N	E	S	I	G	L	A	L	F	Y	K	C	W
17	17	ILNCNDSLGVALFYKCW	85	0.6689		I	L	N	C	N	D	S	L	G	V	A	L	F	Y	K	C	W
18	18	ILNCNASLGLALFYKCW	85	0.6848		I	L	N	C	N	A	S	L	G	L	A	L	F	Y	K	C	W
19	19	ILNCNASLGVALLYKCW	80	0.6998		I	L	N	C	N	A	S	L	G	V	A	L	L	Y	K	C	W
20	20	ILNCNDSLGIALFYNCW	72	0.7133		I	L	N	C	N	D	S	L	G	I	A	L	F	Y	N	C	W
21	21	ILNCDESIGIALFYKCW	71	0.7266		I	L	N	C	D	E	S	I	G	I	A	L	F	Y	K	C	W
22	22	ILNCNDSIGIALFYKCW	71	0.7399		I	L	N	C	N	D	S	I	G	I	A	L	F	Y	K	C	W
23	23	ILNCNESIGLALFYKCW	66	0.7522		I	L	N	C	N	E	S	I	G	L	A	L	F	Y	K	C	W
24	24	ILNCNDSLGVALLYKCW	63	0.764		I	L	N	C	N	D	S	L	G	V	A	L	L	Y	K	C	W
25	25	LLNCNDSLGLALFYKCW	55	0.7743		L	L	N	C	N	D	S	L	G	L	A	L	F	Y	K	C	W
26	26	ILNCNDSLGIALFYSCW	48	0.7833		I	L	N	C	N	D	S	L	G	I	A	L	F	Y	S	C	W
27	27	ILNCNESLGIALFYKCW	46	0.7919		I	L	N	C	N	E	S	L	G	I	A	L	F	Y	K	C	W
28	28	ILNCNDSLGIALFHKCW	40	0.7994		I	L	N	C	N	D	S	L	G	I	A	L	F	H	K	C	W
29	29	ILNCNDTLGLALFYKCW	36	0.8062		I	L	N	C	N	D	T	L	G	L	A	L	F	Y	K	C	W
30	30	ILNCNASLGLALFYNCW	34	0.8125		I	L	N	C	N	A	S	L	G	L	A	L	F	Y	N	C	W
31	31	ILNCNESLGLALVYKCW	32	0.8185		I	L	N	C	N	E	S	L	G	L	A	L	V	Y	K	C	W
32	32	ILNCNASLGIALLYKCW	29	0.824		I	L	N	C	N	A	S	L	G	I	A	L	L	Y	K	C	W
33	33	ILNCNDSIGIALIYKCW	23	0.8283		I	L	N	C	N	D	S	I	G	I	A	L	I	Y	K	C	W
34	34	ILNCNASLGVALFYRCW	23	0.8326		I	L	N	C	N	A	S	L	G	V	A	L	F	Y	R	C	W
35	35	ILNCDDSLGIALFYKCW	23	0.8369		I	L	N	C	D	D	S	L	G	I	A	L	F	Y	K	C	W
36	36	ILNCNASLGIALFYQCW	22	0.841		I	L	N	C	N	A	S	L	G	I	A	L	F	Y	Q	C	W
37	37	ILNCNESLGIALFYRCW	22	0.8451		I	L	N	C	N	E	S	L	G	I	A	L	F	Y	R	C	W
38	39	ILNCNESLGLALIYKCW	20	0.8526		I	L	N	C	N	E	S	L	G	L	A	L	I	Y	K	C	W
39	40	ILNCNDSLGLVLFYNCW	18	0.856		I	L	N	C	N	D	S	L	G	L	V	L	F	Y	N	C	W
40	41	ILNCNESIGIALFYRCW	17	0.8592		I	L	N	C	N	E	S	I	G	I	A	L	F	Y	R	C	W
41	42	ILNCNESLGLALLYKCW	17	0.8624		I	L	N	C	N	E	S	L	G	L	A	L	L	Y	K	C	W
42	43	ILNCNDSLGIALLYRCW	16	0.8654		I	L	N	C	N	D	S	L	G	I	A	L	L	Y	R	C	W
43	44	VLNCNDSLGIALFYKCW	15	0.8682		V	L	N	C	N	D	S	L	G	I	A	L	F	Y	K	C	W
44	45	ILNCNESLGLALFYRCW	15	0.871		I	L	N	C	N	E	S	L	G	L	A	L	F	Y	R	C	W
45	46	ILNCNESLGVALFYKCW	15	0.8738		I	L	N	C	N	E	S	L	G	V	A	L	F	Y	K	C	W
46	47	ILNCNDSLGVALFYRCW	13	0.8762		I	L	N	C	N	D	S	L	G	V	A	L	F	Y	R	C	W
47	48	ILNCNDSLGFALFYKCW	12	0.8785		I	L	N	C	N	D	S	L	G	F	A	L	F	Y	K	C	W
48	49	ILNCNESLGVALLYKCW	11	0.8805		I	L	N	C	N	E	S	L	G	V	A	L	L	Y	K	C	W
49	50	ILNCNDSIGLALFYKCW	10	0.8824		I	L	N	C	N	D	S	I	G	L	A	L	F	Y	K	C	W
50	51	ILNCNDSLGIALMYKCW	9	0.8841		I	L	N	C	N	D	S	L	G	I	A	L	M	Y	K	C	W
51	52	ILNCNDTLGIALLYKCW	9	0.8858		I	L	N	C	N	D	T	L	G	I	A	L	L	Y	K	C	W
52	53	ILNCNASLGIALIYKCW	9	0.8875		I	L	N	C	N	A	S	L	G	I	A	L	I	Y	K	C	W
53	54	ILNCNDTLGIALFYKCW	9	0.8891		I	L	N	C	N	D	T	L	G	I	A	L	F	Y	K	C	W
54	55	ILNCNDSLGIALIYRCW	8	0.8906		I	L	N	C	N	D	S	L	G	I	A	L	I	Y	R	C	W
55	56	VLNCNESIGLALFYECW	7	0.8919		V	L	N	C	N	E	S	I	G	L	A	L	F	Y	E	C	W
56	57	ILNCNASLGVALLYSCW	7	0.8933		I	L	N	C	N	A	S	L	G	V	A	L	L	Y	S	C	W
57	58	ILNCNDSLGIALLYNCW	7	0.8946		I	L	N	C	N	D	S	L	G	I	A	L	L	Y	N	C	W
58	59	ILNCNDSLGMALFYKCW	7	0.8959		I	L	N	C	N	D	S	L	G	M	A	L	F	Y	K	C	W
59	60	ILNCNESLGLALFYNCW	7	0.8972		I	L	N	C	N	E	S	L	G	L	A	L	F	Y	N	C	W
60	61	ILNCNDTLGLALFYRCW	7	0.8985		I	L	N	C	N	D	T	L	G	L	A	L	F	Y	R	C	W
61	62	ILNCNDSIGFALFYKCW	7	0.8998		I	L	N	C	N	D	S	I	G	F	A	L	F	Y	K	C	W
62	63	ILNCNDSLGVALFYNCW	7	0.9011		I	L	N	C	N	D	S	L	G	V	A	L	F	Y	N	C	W
63	64	ILNCNASIGVALLYKCW	6	0.9022		I	L	N	C	N	A	S	I	G	V	A	L	L	Y	K	C	W
64	66	VLNCNDSLGIALFYRCW	6	0.9045		V	L	N	C	N	D	S	L	G	I	A	L	F	Y	R	C	W
65	67	ILNCDDSLGLALFYKCW	5	0.9054		I	L	N	C	D	D	S	L	G	L	A	L	F	Y	K	C	W
66	68	ILSCNDSLGLALFYKCW	5	0.9064		I	L	S	C	N	D	S	L	G	L	A	L	F	Y	K	C	W
67	69	ILNCNESIGLALFYRCW	5	0.9073		I	L	N	C	N	E	S	I	G	L	A	L	F	Y	R	C	W
68	71	ILNCNDTLGIALFYRCW	5	0.9092		I	L	N	C	N	D	T	L	G	I	A	L	F	Y	R	C	W
69	72	ILNCNDSLGIALFYTCW	5	0.9101		I	L	N	C	N	D	S	L	G	I	A	L	F	Y	T	C	W
70	73	ILNCNDSLGIALFYHCW	5	0.911		I	L	N	C	N	D	S	L	G	I	A	L	F	Y	H	C	W
71	74	ILNCNDSLGISLFYKCW	5	0.912		I	L	N	C	N	D	S	L	G	I	S	L	F	Y	K	C	W
72	75	ILNCNESIGVALFYKCW	5	0.9129		I	L	N	C	N	E	S	I	G	V	A	L	F	Y	K	C	W
73	76	ILNCNDSLGIALVYKCW	5	0.9139		I	L	N	C	N	D	S	L	G	I	A	L	V	Y	K	C	W
74	77	ILNCNDSLGLALFYGCW	5	0.9148		I	L	N	C	N	D	S	L	G	L	A	L	F	Y	G	C	W
75	78	ILNCNDSLGLALLYKCW	4	0.9155		I	L	N	C	N	D	S	L	G	L	A	L	L	Y	K	C	W
76	79	VLNCNDSLGLALFYRCW	4	0.9163		V	L	N	C	N	D	S	L	G	L	A	L	F	Y	R	C	W
77	80	ILNCNDSLGITLFYKCW	4	0.917		I	L	N	C	N	D	S	L	G	I	T	L	F	Y	K	C	W
78	81	ILNCNESLGVALIYKCW	4	0.9178		I	L	N	C	N	E	S	L	G	V	A	L	I	Y	K	C	W
79	82	ILNCNDSLGLALIYKCW	4	0.9185		I	L	N	C	N	D	S	L	G	L	A	L	I	Y	K	C	W
80	83	ILNCNDSIGFALFYSCW	4	0.9193		I	L	N	C	N	D	S	I	G	F	A	L	F	Y	S	C	W
81	84	VLNCNDSLGLALFYKCW	4	0.92		V	L	N	C	N	D	S	L	G	L	A	L	F	Y	K	C	W
82	85	ILNCNASLGVALIYKCW	4	0.9208		I	L	N	C	N	A	S	L	G	V	A	L	I	Y	K	C	W
83	86	ILNCKDSLGIALFYKCW	4	0.9215		I	L	N	C	K	D	S	L	G	I	A	L	F	Y	K	C	W
84	87	ILNCNASHGVALLYSCW	4	0.9223		I	L	N	C	N	A	S	H	G	V	A	L	L	Y	S	C	W
85	88	ILNCNDSLGMALFYRCW	3	0.9228		I	L	N	C	N	D	S	L	G	M	A	L	F	Y	R	C	W
86	89	ILNCNDSLGITLFYSCW	3	0.9234		I	L	N	C	N	D	S	L	G	I	T	L	F	Y	S	C	W
87	90	ILNCNESLGIALLYKCW	3	0.924		I	L	N	C	N	E	S	L	G	I	A	L	L	Y	K	C	W
88	91	ILNCNDSLGITLFYRCW	3	0.9245		I	L	N	C	N	D	S	L	G	I	T	L	F	Y	R	C	W
89	92	ILNCNASIGIALLYKCW	3	0.9251		I	L	N	C	N	A	S	I	G	I	A	L	L	Y	K	C	W
90	94	ILNCNASLGLALFYQCW	3	0.9262		I	L	N	C	N	A	S	L	G	L	A	L	F	Y	Q	C	W
91	95	ILNCNASLGITLFYKCW	3	0.9268		I	L	N	C	N	A	S	L	G	I	T	L	F	Y	K	C	W
92	96	ILNCNASLGVALIYRCW	3	0.9273		I	L	N	C	N	A	S	L	G	V	A	L	I	Y	R	C	W
93	97	ILSCNDSLGMALFYKCW	3	0.9279		I	L	S	C	N	D	S	L	G	M	A	L	F	Y	K	C	W
94	98	ILNCNTSLGLALFYKCW	3	0.9285		I	L	N	C	N	T	S	L	G	L	A	L	F	Y	K	C	W
95	99	ILNCNDSLGLSLFYKCW	3	0.929		I	L	N	C	N	D	S	L	G	L	S	L	F	Y	K	C	W
96	100	ILNCNDSLGFALFYRCW	3	0.9296		I	L	N	C	N	D	S	L	G	F	A	L	F	Y	R	C	W
97	101	ILNCNASLGIALFYRCW	3	0.9301		I	L	N	C	N	A	S	L	G	I	A	L	F	Y	R	C	W
98	102	VLNCNESLGLALFYKCW	3	0.9307		V	L	N	C	N	E	S	L	G	L	A	L	F	Y	K	C	W
99	103	LLNCFDSLGLALFAKCS	3	0.9313		L	L	N	C	F	D	S	L	G	L	A	L	F	A	K	C	S
100	104	ILNCNSSLGIALFYKCW	3	0.9318		I	L	N	C	N	S	S	L	G	I	A	L	F	Y	K	C	W
101	105	ILNCNESLGMALFYKCW	3	0.9324		I	L	N	C	N	E	S	L	G	M	A	L	F	Y	K	C	W
102	106	ILNCNESIGFALFYKCW	3	0.933		I	L	N	C	N	E	S	I	G	F	A	L	F	Y	K	C	W
103	107	ILNCNDSLGISLFYRCW	3	0.9335		I	L	N	C	N	D	S	L	G	I	S	L	F	Y	R	C	W
104	108	VLNCNTSLGLALFYKCW	3	0.9341		V	L	N	C	N	T	S	L	G	L	A	L	F	Y	K	C	W
105	109	ILNCNDSLGLTLFYKCW	3	0.9346		I	L	N	C	N	D	S	L	G	L	T	L	F	Y	K	C	W
106	110	ILNCNSSLGLALFYKCW	2	0.935		I	L	N	C	N	S	S	L	G	L	A	L	F	Y	K	C	W
107	111	ILNCNDTLGIALFYHCW	2	0.9354		I	L	N	C	N	D	T	L	G	I	A	L	F	Y	H	C	W
108	112	VLSCNDSLGIALFYRCW	2	0.9358		V	L	S	C	N	D	S	L	G	I	A	L	F	Y	R	C	W
109	113	ILNCNESIGIALLYKCW	2	0.9361		I	L	N	C	N	E	S	I	G	I	A	L	L	Y	K	C	W
110	114	ILNCNESIGIALIYKCW	2	0.9365		I	L	N	C	N	E	S	I	G	I	A	L	I	Y	K	C	W
111	115	ILNCNASHGVALFYRCW	2	0.9369		I	L	N	C	N	A	S	H	G	V	A	L	F	Y	R	C	W
112	116	ILNCNDSLGVALIYKCW	2	0.9373		I	L	N	C	N	D	S	L	G	V	A	L	I	Y	K	C	W
113	117	ILSCNDSLGVALFYRCW	2	0.9376		I	L	S	C	N	D	S	L	G	V	A	L	F	Y	R	C	W
114	118	ILNCNASLGLALLYKCW	2	0.938		I	L	N	C	N	A	S	L	G	L	A	L	L	Y	K	C	W
115	119	ILNCNASIGIALIYSCW	2	0.9384		I	L	N	C	N	A	S	I	G	I	A	L	I	Y	S	C	W
116	120	ILDCDDSLGIALFYKCW	2	0.9388		I	L	D	C	D	D	S	L	G	I	A	L	F	Y	K	C	W
117	121	ILNCNDTLGIALFYSCW	2	0.9391		I	L	N	C	N	D	T	L	G	I	A	L	F	Y	S	C	W
118	122	ILNCNDTLGLVLFYNCW	2	0.9395		I	L	N	C	N	D	T	L	G	L	V	L	F	Y	N	C	W
119	123	ILNCNENIGIALFYQCW	2	0.9399		I	L	N	C	N	E	N	I	G	I	A	L	F	Y	Q	C	W
120	124	ILNCNDSLGLALVYRCW	2	0.9403		I	L	N	C	N	D	S	L	G	L	A	L	V	Y	R	C	W
121	125	VLNCNDSLGIALMYKCW	2	0.9406		V	L	N	C	N	D	S	L	G	I	A	L	M	Y	K	C	W
122	126	ILNCNASLGIALFYNCW	2	0.941		I	L	N	C	N	A	S	L	G	I	A	L	F	Y	N	C	W
123	127	ILNCNEGLGVALFYKCW	2	0.9414		I	L	N	C	N	E	G	L	G	V	A	L	F	Y	K	C	W
124	128	ILNCNDSLGLALLYRCW	2	0.9418		I	L	N	C	N	D	S	L	G	L	A	L	L	Y	R	C	W
125	129	ILNCNASLGLALFSKCW	2	0.9421		I	L	N	C	N	A	S	L	G	L	A	L	F	S	K	C	W
126	130	ILNCNASLGVALFYSCW	2	0.9425		I	L	N	C	N	A	S	L	G	V	A	L	F	Y	S	C	W
127	131	ILNCYDSLGVALFYKCW	2	0.9429		I	L	N	C	Y	D	S	L	G	V	A	L	F	Y	K	C	W
128	132	ILNCNDSLGIALVYRCW	2	0.9433		I	L	N	C	N	D	S	L	G	I	A	L	V	Y	R	C	W
129	133	ILNCNDPIGIALIYKCW	2	0.9436		I	L	N	C	N	D	P	I	G	I	A	L	I	Y	K	C	W
130	134	ILNCNASLGIALFHKCW	2	0.944		I	L	N	C	N	A	S	L	G	I	A	L	F	H	K	C	W
131	135	ILNCNASIGIALMYSCW	2	0.9444		I	L	N	C	N	A	S	I	G	I	A	L	M	Y	S	C	W
132	136	ILNCNDTLRPALFYKCW	2	0.9448		I	L	N	C	N	D	T	L	R	P	A	L	F	Y	K	C	W
133	138	ILNCNDSLGLALFYHCW	2	0.9455		I	L	N	C	N	D	S	L	G	L	A	L	F	Y	H	C	W
134	139	ILNCNDSLGVALIYRCW	2	0.9459		I	L	N	C	N	D	S	L	G	V	A	L	I	Y	R	C	W
135	140	ILNCNDSLGFTLFYKCW	2	0.9463		I	L	N	C	N	D	S	L	G	F	T	L	F	Y	K	C	W
136	141	ILNCNASHGVALFYKCW	2	0.9466		I	L	N	C	N	A	S	H	G	V	A	L	F	Y	K	C	W
137	142	ILNCDDSIGIALFYKCW	2	0.947		I	L	N	C	D	D	S	I	G	I	A	L	F	Y	K	C	W
138	143	ILNCNESIGIALMYKCW	2	0.9474		I	L	N	C	N	E	S	I	G	I	A	L	M	Y	K	C	W
139	144	LPNCNDSLGLALFYKCW	2	0.9478		L	P	N	C	N	D	S	L	G	L	A	L	F	Y	K	C	W
140	145	ILNCIDSLGLSLFYNCW	2	0.9481		I	L	N	C	I	D	S	L	G	L	S	L	F	Y	N	C	W
141	146	ILNCNDSHGLALFYKCW	2	0.9485		I	L	N	C	N	D	S	H	G	L	A	L	F	Y	K	C	W
142	147	VLNCNESLGIALFYSCW	2	0.9489		V	L	N	C	N	E	S	L	G	I	A	L	F	Y	S	C	W
143	148	ILNCNDSLGVALFYSCW	2	0.9493		I	L	N	C	N	D	S	L	G	V	A	L	F	Y	S	C	W
144	149	ILNCNASLGLALFYSCW	2	0.9496		I	L	N	C	N	A	S	L	G	L	A	L	F	Y	S	C	W
145	150	ILTCNGSLGIVLFYKCW	2	0.95		I	L	T	C	N	G	S	L	G	I	V	L	F	Y	K	C	W
146	151	ILSCNASLGLALFYKCW	2	0.9504		I	L	S	C	N	A	S	L	G	L	A	L	F	Y	K	C	W
147	152	ILNCNESLGLALFYSCW	2	0.9507		I	L	N	C	N	E	S	L	G	L	A	L	F	Y	S	C	W
148	153	ILNCNDSLGVALLYRCW	2	0.9511		I	L	N	C	N	D	S	L	G	V	A	L	L	Y	R	C	W
149	154	ILNCNSSLGVALLYKCW	2	0.9515		I	L	N	C	N	S	S	L	G	V	A	L	L	Y	K	C	W
150	155	ILNCNVSIGVALLYKCW	2	0.9519		I	L	N	C	N	V	S	I	G	V	A	L	L	Y	K	C	W
151	156	ILNCNASLGVALFYQCW	2	0.9522		I	L	N	C	N	A	S	L	G	V	A	L	F	Y	Q	C	W
152	157	ILNCNDSLGIALMYKCF	2	0.9526		I	L	N	C	N	D	S	L	G	I	A	L	M	Y	K	C	F
153	158	ILNCNESLGFALFYKCW	2	0.953		I	L	N	C	N	E	S	L	G	F	A	L	F	Y	K	C	W
154	159	ILNCNESLGIALFCRCW	2	0.9534		I	L	N	C	N	E	S	L	G	I	A	L	F	C	R	C	W
155	160	ILNCNDSLGIALIYKCF	2	0.9537		I	L	N	C	N	D	S	L	G	I	A	L	I	Y	K	C	F
156	161	ILNCNASLGVALFYNCW	2	0.9541		I	L	N	C	N	A	S	L	G	V	A	L	F	Y	N	C	W
157	162	ILNCNASIGIALFYKCW	2	0.9545		I	L	N	C	N	A	S	I	G	I	A	L	F	Y	K	C	W
158	163	ILNCNASLGMALFYNCW	2	0.9549		I	L	N	C	N	A	S	L	G	M	A	L	F	Y	N	C	W
159	164	ILNCNDSLGLALFYTCW	2	0.9552		I	L	N	C	N	D	S	L	G	L	A	L	F	Y	T	C	W
160	166	LLNCNDSLGIALFYRCF	1	0.9558		L	L	N	C	N	D	S	L	G	I	A	L	F	Y	R	C	F
161	167	ILNCNSSLGVALFYKCW	1	0.956		I	L	N	C	N	S	S	L	G	V	A	L	F	Y	K	C	W
162	168	LLNCNDSLGLALLYKCW	1	0.9562		L	L	N	C	N	D	S	L	G	L	A	L	L	Y	K	C	W
163	170	ILNCNASLGIALFYECW	1	0.9566		I	L	N	C	N	A	S	L	G	I	A	L	F	Y	E	C	W
164	171	ILNCEASLGVALIYKCW	1	0.9567		I	L	N	C	E	A	S	L	G	V	A	L	I	Y	K	C	W
165	172	ILNCNNSLGLALFYKCW	1	0.9569		I	L	N	C	N	N	S	L	G	L	A	L	F	Y	K	C	W
166	173	ILNCDESIGMALFYKCW	1	0.9571		I	L	N	C	D	E	S	I	G	M	A	L	F	Y	K	C	W
167	174	ILNCNASLGIALFHRCW	1	0.9573		I	L	N	C	N	A	S	L	G	I	A	L	F	H	R	C	W
168	175	ILNCNDSLGLALFYQCW	1	0.9575		I	L	N	C	N	D	S	L	G	L	A	L	F	Y	Q	C	W
169	176	ILNCNDSLGIALFYNCC	1	0.9577		I	L	N	C	N	D	S	L	G	I	A	L	F	Y	N	C	C
170	177	ILNCNDSLGIHLFYTCW	1	0.9579		I	L	N	C	N	D	S	L	G	I	H	L	F	Y	T	C	W
171	178	ILSCNDSLGLALFYRCW	1	0.9581		I	L	S	C	N	D	S	L	G	L	A	L	F	Y	R	C	W
172	179	ILNCNDSLGFALFYSCW	1	0.9582		I	L	N	C	N	D	S	L	G	F	A	L	F	Y	S	C	W
173	183	VLNCNDSLGIALFYSCW	1	0.959		V	L	N	C	N	D	S	L	G	I	A	L	F	Y	S	C	W
174	184	ILNCDESLGLALLYKCW	1	0.9592		I	L	N	C	D	E	S	L	G	L	A	L	L	Y	K	C	W
175	185	ILNCNASHGLALFYKCW	1	0.9594		I	L	N	C	N	A	S	H	G	L	A	L	F	Y	K	C	W
176	186	ILNCNDSLGFALFYECW	1	0.9596		I	L	N	C	N	D	S	L	G	F	A	L	F	Y	E	C	W
177	187	ILNCNDSLGLALFYNCF	1	0.9597		I	L	N	C	N	D	S	L	G	L	A	L	F	Y	N	C	F
178	189	ILNCNASTGVALFYKCW	1	0.9601		I	L	N	C	N	A	S	T	G	V	A	L	F	Y	K	C	W
179	191	IGNGNESNRLALIYKCW	1	0.9605		I	G	N	G	N	E	S	N	R	L	A	L	I	Y	K	C	W
180	192	ILNCNTSLGLALFHKCW	1	0.9607		I	L	N	C	N	T	S	L	G	L	A	L	F	H	K	C	W
181	193	ILNCSDSLGVALFYNCW	1	0.9609		I	L	N	C	S	D	S	L	G	V	A	L	F	Y	N	C	W
182	195	ILNCNDSLGIVLFYRCW	1	0.9612		I	L	N	C	N	D	S	L	G	I	V	L	F	Y	R	C	W
183	196	ILNCNESIGVALFYRCF	1	0.9614		I	L	N	C	N	E	S	I	G	V	A	L	F	Y	R	C	F
184	197	VLNCNGTLGLALFYKCW	1	0.9616		V	L	N	C	N	G	T	L	G	L	A	L	F	Y	K	C	W
185	198	ILNCAKLLGVCLFYSCW	1	0.9618		I	L	N	C	A	K	L	L	G	V	C	L	F	Y	S	C	W
186	199	ILNCNDSLGITLFYNCW	1	0.962		I	L	N	C	N	D	S	L	G	I	T	L	F	Y	N	C	W
187	200	ILNCHDSLGITLFYHCW	1	0.9622		I	L	N	C	H	D	S	L	G	I	T	L	F	Y	H	C	W
188	201	ILNCNESLGLVLFYKCW	1	0.9624		I	L	N	C	N	E	S	L	G	L	V	L	F	Y	K	C	W
189	202	ILNCNDSLGLTLFYQCW	1	0.9625		I	L	N	C	N	D	S	L	G	L	T	L	F	Y	Q	C	W
190	203	ILNCNASIGITLMYSCW	1	0.9627		I	L	N	C	N	A	S	I	G	I	T	L	M	Y	S	C	W
191	204	VLNCNDSLGIALFYGCW	1	0.9629		V	L	N	C	N	D	S	L	G	I	A	L	F	Y	G	C	W
192	205	ILNCNESLGIALIYKCW	1	0.9631		I	L	N	C	N	E	S	L	G	I	A	L	I	Y	K	C	W
193	206	ILNCDESLGLALFYKCW	1	0.9633		I	L	N	C	D	E	S	L	G	L	A	L	F	Y	K	C	W
194	207	ILNCNDTLGFALFYKCW	1	0.9635		I	L	N	C	N	D	T	L	G	F	A	L	F	Y	K	C	W
195	208	LLNCNDSLGLALFHKCW	1	0.9637		L	L	N	C	N	D	S	L	G	L	A	L	F	H	K	C	W
196	209	TLNCNESIGIALFYKCW	1	0.9639		T	L	N	C	N	E	S	I	G	I	A	L	F	Y	K	C	W
197	210	ILSCNDSLGLVLFYNCW	1	0.964		I	L	S	C	N	D	S	L	G	L	V	L	F	Y	N	C	W
198	211	ILNCNGSLGIVLFYKCW	1	0.9642		I	L	N	C	N	G	S	L	G	I	V	L	F	Y	K	C	W
199	212	ILNCNDSLGVALFYKCF	1	0.9644		I	L	N	C	N	D	S	L	G	V	A	L	F	Y	K	C	F
200	213	ILNCNDTLGIKLFYNCW	1	0.9646		I	L	N	C	N	D	T	L	G	I	K	L	F	Y	N	C	W
201	215	ILNCNESPGIALFYKCW	1	0.965		I	L	N	C	N	E	S	P	G	I	A	L	F	Y	K	C	W
202	216	ILNCNDSLGISLFYSCW	1	0.9652		I	L	N	C	N	D	S	L	G	I	S	L	F	Y	S	C	W
203	217	ILNCNESLGLTLFSHCW	1	0.9654		I	L	N	C	N	E	S	L	G	L	T	L	F	S	H	C	W
204	218	ILNCNDSLGLALFFKCW	1	0.9655		I	L	N	C	N	D	S	L	G	L	A	L	F	F	K	C	W
205	219	ILNCDASLGLALFYKCW	1	0.9657		I	L	N	C	D	A	S	L	G	L	A	L	F	Y	K	C	W
206	220	ILSCNDSLGVALFYSCW	1	0.9659		I	L	S	C	N	D	S	L	G	V	A	L	F	Y	S	C	W
207	221	ILNCHDSLGIALFYNCW	1	0.9661		I	L	N	C	H	D	S	L	G	I	A	L	F	Y	N	C	W
208	222	ILNCNDTLGIALLYKCF	1	0.9663		I	L	N	C	N	D	T	L	G	I	A	L	L	Y	K	C	F
209	223	ILNCNDSLGIALIYSCW	1	0.9665		I	L	N	C	N	D	S	L	G	I	A	L	I	Y	S	C	W
210	225	ILNCNDTFGLALFYRCW	1	0.9669		I	L	N	C	N	D	T	F	G	L	A	L	F	Y	R	C	W
211	226	ILNCNDSLGIALIYECW	1	0.967		I	L	N	C	N	D	S	L	G	I	A	L	I	Y	E	C	W
212	227	ILNCNDSLGLAPFYRCW	1	0.9672		I	L	N	C	N	D	S	L	G	L	A	P	F	Y	R	C	W
213	228	ILNCNDSLGIALFAKCW	1	0.9674		I	L	N	C	N	D	S	L	G	I	A	L	F	A	K	C	W
214	229	ILNCNASLGVALLYNCW	1	0.9676		I	L	N	C	N	A	S	L	G	V	A	L	L	Y	N	C	W
215	230	ILNCNESIGIALFYKRW	1	0.9678		I	L	N	C	N	E	S	I	G	I	A	L	F	Y	K	R	W
216	231	ILNCNDSLGIALLYQCW	1	0.968		I	L	N	C	N	D	S	L	G	I	A	L	L	Y	Q	C	W
217	232	ILSCNDSIGIALVYRCW	1	0.9682		I	L	S	C	N	D	S	I	G	I	A	L	V	Y	R	C	W
218	233	ILNCNESLGLALLYRCW	1	0.9684		I	L	N	C	N	E	S	L	G	L	A	L	L	Y	R	C	W
219	234	VLNCNDSLGLALFYNCW	1	0.9685		V	L	N	C	N	D	S	L	G	L	A	L	F	Y	N	C	W
220	235	ILSCNASLGLTLFYKCW	1	0.9687		I	L	S	C	N	A	S	L	G	L	T	L	F	Y	K	C	W
221	236	ILNCNDSLGLALFYECW	1	0.9689		I	L	N	C	N	D	S	L	G	L	A	L	F	Y	E	C	W
222	237	ILTCNASLGLALFYKCW	1	0.9691		I	L	T	C	N	A	S	L	G	L	A	L	F	Y	K	C	W
223	238	ILNCDESIGVALFYKCW	1	0.9693		I	L	N	C	D	E	S	I	G	V	A	L	F	Y	K	C	W
224	239	ILNCNESLGIAPFYRCW	1	0.9695		I	L	N	C	N	E	S	L	G	I	A	P	F	Y	R	C	W
225	240	ILNCNDSIGIALLYKCW	1	0.9697		I	L	N	C	N	D	S	I	G	I	A	L	L	Y	K	C	W
226	241	VLNCDDSLGIALFYKCW	1	0.9699		V	L	N	C	D	D	S	L	G	I	A	L	F	Y	K	C	W
227	242	ILNCNDSLGAALFYSCW	1	0.97		I	L	N	C	N	D	S	L	G	A	A	L	F	Y	S	C	W
228	243	ILNCNDSLGMALFYNCW	1	0.9702		I	L	N	C	N	D	S	L	G	M	A	L	F	Y	N	C	W
229	244	ILNCKDSLGLALFYRCW	1	0.9704		I	L	N	C	K	D	S	L	G	L	A	L	F	Y	R	C	W
230	245	ILNCNDSLGVTLFYKCW	1	0.9706		I	L	N	C	N	D	S	L	G	V	T	L	F	Y	K	C	W
231	246	ILNCNDNLGMALLYKCW	1	0.9708		I	L	N	C	N	D	N	L	G	M	A	L	L	Y	K	C	W
232	247	ILNCGESIGIALFYKCW	1	0.971		I	L	N	C	G	E	S	I	G	I	A	L	F	Y	K	C	W
233	248	LLNCNDSLGLALFYKRW	1	0.9712		L	L	N	C	N	D	S	L	G	L	A	L	F	Y	K	R	W
234	249	ILTCNDSLGIALFYRCW	1	0.9713		I	L	T	C	N	D	S	L	G	I	A	L	F	Y	R	C	W
235	250	ILNCNANLGLALFYKCW	1	0.9715		I	L	N	C	N	A	N	L	G	L	A	L	F	Y	K	C	W
236	251	ILNCNDSIGVALLYKCW	1	0.9717		I	L	N	C	N	D	S	I	G	V	A	L	L	Y	K	C	W
237	252	ILNCEKLLGVTLFYSCW	1	0.9719		I	L	N	C	E	K	L	L	G	V	T	L	F	Y	S	C	W
238	253	VLNCNASLGVALLYRCW	1	0.9721		V	L	N	C	N	A	S	L	G	V	A	L	L	Y	R	C	W
239	254	ILNCNASIGVALFYKCW	1	0.9723		I	L	N	C	N	A	S	I	G	V	A	L	F	Y	K	C	W
240	255	VLNCNDSLGLALIYKCW	1	0.9725		V	L	N	C	N	D	S	L	G	L	A	L	I	Y	K	C	W
241	256	VLNCNASLGLVLFYKCW	1	0.9727		V	L	N	C	N	A	S	L	G	L	V	L	F	Y	K	C	W
242	257	ILNCNDSYGLALFYRCW	1	0.9728		I	L	N	C	N	D	S	Y	G	L	A	L	F	Y	R	C	W
243	258	ILNCNDSLGLALIYNCW	1	0.973		I	L	N	C	N	D	S	L	G	L	A	L	I	Y	N	C	W
244	259	ILNCNASDGVALFYKCW	1	0.9732		I	L	N	C	N	A	S	D	G	V	A	L	F	Y	K	C	W
245	260	LLNCNDSLGLAPFYKCW	1	0.9734		L	L	N	C	N	D	S	L	G	L	A	P	F	Y	K	C	W
246	261	ILNCNASLGIALIHKCW	1	0.9736		I	L	N	C	N	A	S	L	G	I	A	L	I	H	K	C	W
247	262	ILNCNDALGIALLYKCW	1	0.9738		I	L	N	C	N	D	A	L	G	I	A	L	L	Y	K	C	W
248	263	ILNCDESIGIACFYKCW	1	0.974		I	L	N	C	D	E	S	I	G	I	A	C	F	Y	K	C	W
249	264	ILNCNDSLGIALIYRCF	1	0.9742		I	L	N	C	N	D	S	L	G	I	A	L	I	Y	R	C	F
250	265	VLNCNESLGLALFYRCW	1	0.9743		V	L	N	C	N	E	S	L	G	L	A	L	F	Y	R	C	W
251	266	ILNCNASLGLALFHKCW	1	0.9745		I	L	N	C	N	A	S	L	G	L	A	L	F	H	K	C	W
252	267	ILNFNASLGIALFYKCW	1	0.9747		I	L	N	F	N	A	S	L	G	I	A	L	F	Y	K	C	W
253	268	ILNCNDSQGLALFYRCW	1	0.9749		I	L	N	C	N	D	S	Q	G	L	A	L	F	Y	R	C	W
254	269	ILNCNESLGIALLYSCW	1	0.9751		I	L	N	C	N	E	S	L	G	I	A	L	L	Y	S	C	W
255	270	ILNCNESLGIALFYRCR	1	0.9753		I	L	N	C	N	E	S	L	G	I	A	L	F	Y	R	C	R
256	271	ILDCNASLGVALFYKCW	1	0.9755		I	L	D	C	N	A	S	L	G	V	A	L	F	Y	K	C	W
257	272	ILNCEDSLGIALIYKCW	1	0.9757		I	L	N	C	E	D	S	L	G	I	A	L	I	Y	K	C	W
258	273	ILNCNDSIGIALMYKCW	1	0.9758		I	L	N	C	N	D	S	I	G	I	A	L	M	Y	K	C	W
259	274	ILNCNDSLGLALLYHCW	1	0.976		I	L	N	C	N	D	S	L	G	L	A	L	L	Y	H	C	W
260	275	IPNCNESIGIALFYKCW	1	0.9762		I	P	N	C	N	E	S	I	G	I	A	L	F	Y	K	C	W
261	276	ILNCNDTLGLALFYKRW	1	0.9764		I	L	N	C	N	D	T	L	G	L	A	L	F	Y	K	R	W
262	277	IPNCNDSLGLALFYKCW	1	0.9766		I	P	N	C	N	D	S	L	G	L	A	L	F	Y	K	C	W
263	278	VLNCNDSLGIALFYWCW	1	0.9768		V	L	N	C	N	D	S	L	G	I	A	L	F	Y	W	C	W
264	280	ILNCNASLGVALFYKCF	1	0.9772		I	L	N	C	N	A	S	L	G	V	A	L	F	Y	K	C	F
265	281	ILNCNDSPGLALFYKCW	1	0.9773		I	L	N	C	N	D	S	P	G	L	A	L	F	Y	K	C	W
266	282	ILNCNDPIGIALFYKCW	1	0.9775		I	L	N	C	N	D	P	I	G	I	A	L	F	Y	K	C	W
267	283	ILNCNASLGLAPFSKCW	1	0.9777		I	L	N	C	N	A	S	L	G	L	A	P	F	S	K	C	W
268	284	VLNCNDSLGIALVYQCW	1	0.9779		V	L	N	C	N	D	S	L	G	I	A	L	V	Y	Q	C	W
269	286	LLNCNESLGLALFYKCW	1	0.9783		L	L	N	C	N	E	S	L	G	L	A	L	F	Y	K	C	W
270	287	VLNCNASLGVALFYKCW	1	0.9785		V	L	N	C	N	A	S	L	G	V	A	L	F	Y	K	C	W
271	288	ILNCNESLGLVLFYNCF	1	0.9787		I	L	N	C	N	E	S	L	G	L	V	L	F	Y	N	C	F
272	289	ILNCNESLGFTLFYHCW	1	0.9788		I	L	N	C	N	E	S	L	G	F	T	L	F	Y	H	C	W
273	290	ILNCNASHGIALFYKCW	1	0.979		I	L	N	C	N	A	S	H	G	I	A	L	F	Y	K	C	W
274	291	ILNCNASLGLALFNKCW	1	0.9792		I	L	N	C	N	A	S	L	G	L	A	L	F	N	K	C	W
275	292	ILNCNESFGIALFYKCW	1	0.9794		I	L	N	C	N	E	S	F	G	I	A	L	F	Y	K	C	W
276	293	ILNCDDALGIALMYRCF	1	0.9796		I	L	N	C	D	D	A	L	G	I	A	L	M	Y	R	C	F
277	294	ILNCNASLGLVLFYKCW	1	0.9798		I	L	N	C	N	A	S	L	G	L	V	L	F	Y	K	C	W
278	295	ILNCNTSLGLALIYKCW	1	0.98		I	L	N	C	N	T	S	L	G	L	A	L	I	Y	K	C	W
279	296	VLNCNDTLGIALFYRCW	1	0.9801		V	L	N	C	N	D	T	L	G	I	A	L	F	Y	R	C	W
280	298	VLNCNDSLGIALFYQCW	1	0.9805		V	L	N	C	N	D	S	L	G	I	A	L	F	Y	Q	C	W
281	299	ILNCNDSFGLALFYSCW	1	0.9807		I	L	N	C	N	D	S	F	G	L	A	L	F	Y	S	C	W
282	300	ILNCNDTLGIALMYKCW	1	0.9809		I	L	N	C	N	D	T	L	G	I	A	L	M	Y	K	C	W
283	301	VLNCNASLGLTLFYKCW	1	0.9811		V	L	N	C	N	A	S	L	G	L	T	L	F	Y	K	C	W
284	302	ILNCNDSLGLALSYRCW	1	0.9813		I	L	N	C	N	D	S	L	G	L	A	L	S	Y	R	C	W
285	303	ILNCNDSLGIALMYRCF	1	0.9815		I	L	N	C	N	D	S	L	G	I	A	L	M	Y	R	C	F
286	304	ILNCNDTLGLALFARCW	1	0.9816		I	L	N	C	N	D	T	L	G	L	A	L	F	A	R	C	W
287	305	ILNCNDSIGIALLYRCW	1	0.9818		I	L	N	C	N	D	S	I	G	I	A	L	L	Y	R	C	W
288	306	ILNCNASLGIALMYSCW	1	0.982		I	L	N	C	N	A	S	L	G	I	A	L	M	Y	S	C	W
289	307	ILNCNDSVGIALFYKCW	1	0.9822		I	L	N	C	N	D	S	V	G	I	A	L	F	Y	K	C	W
290	308	ILNCHDSLGVALFYKCW	1	0.9824		I	L	N	C	H	D	S	L	G	V	A	L	F	Y	K	C	W
291	309	ILSCNESLGLALIYKCW	1	0.9826		I	L	S	C	N	E	S	L	G	L	A	L	I	Y	K	C	W
292	310	ILNCNGSLGIALFYRCW	1	0.9828		I	L	N	C	N	G	S	L	G	I	A	L	F	Y	R	C	W
293	311	ILNCNDSIGIALFYMCW	1	0.983		I	L	N	C	N	D	S	I	G	I	A	L	F	Y	M	C	W
294	312	ILNCNDSLGVALLYNCW	1	0.9831		I	L	N	C	N	D	S	L	G	V	A	L	L	Y	N	C	W
295	313	ILNCNASLGLTLFYKCW	1	0.9833		I	L	N	C	N	A	S	L	G	L	T	L	F	Y	K	C	W
296	314	ILNCNDSLGFALFYACW	1	0.9835		I	L	N	C	N	D	S	L	G	F	A	L	F	Y	A	C	W
297	315	ILNCDDSLGMALFYKCW	1	0.9837		I	L	N	C	D	D	S	L	G	M	A	L	F	Y	K	C	W
298	316	ILNCNDSYGLALFYSCW	1	0.9839		I	L	N	C	N	D	S	Y	G	L	A	L	F	Y	S	C	W
299	317	ILNCNESIGMALFNACW	1	0.9841		I	L	N	C	N	E	S	I	G	M	A	L	F	N	A	C	W
300	318	ILNCNESLGLALFYKWW	1	0.9843		I	L	N	C	N	E	S	L	G	L	A	L	F	Y	K	W	W
301	319	ILNCNDSLGLALIYRCW	1	0.9845		I	L	N	C	N	D	S	L	G	L	A	L	I	Y	R	C	W
302	320	ILSCNDSLGLALLYKCW	1	0.9846		I	L	S	C	N	D	S	L	G	L	A	L	L	Y	K	C	W
303	321	ILNCNESIGIALFNKCW	1	0.9848		I	L	N	C	N	E	S	I	G	I	A	L	F	N	K	C	W
304	322	ILNCNASLGIALFYSCW	1	0.985		I	L	N	C	N	A	S	L	G	I	A	L	F	Y	S	C	W
305	323	ILNCNDSLGIALFYECW	1	0.9852		I	L	N	C	N	D	S	L	G	I	A	L	F	Y	E	C	W
306	324	LLNCNDSPGLALFYKCR	1	0.9854		L	L	N	C	N	D	S	P	G	L	A	L	F	Y	K	C	R
307	325	ILDCKASLGLALLYKCR	1	0.9856		I	L	D	C	K	A	S	L	G	L	A	L	L	Y	K	C	R
308	326	ILNCNDSLGIALFRKCW	1	0.9858		I	L	N	C	N	D	S	L	G	I	A	L	F	R	K	C	W
309	327	ILNCNDSIGMALFYRCW	1	0.986		I	L	N	C	N	D	S	I	G	M	A	L	F	Y	R	C	W
310	328	ILNCNASLGMALFYKCL	1	0.9861		I	L	N	C	N	A	S	L	G	M	A	L	F	Y	K	C	L
311	329	ILNCNASIGIALFNKCW	1	0.9863		I	L	N	C	N	A	S	I	G	I	A	L	F	N	K	C	W
312	330	ILNCNASLGIALVYKCW	1	0.9865		I	L	N	C	N	A	S	L	G	I	A	L	V	Y	K	C	W
313	331	VLNCNASLGIALFYKCW	1	0.9867		V	L	N	C	N	A	S	L	G	I	A	L	F	Y	K	C	W
314	332	ILNCDESLGLALLYQCW	1	0.9869		I	L	N	C	D	E	S	L	G	L	A	L	L	Y	Q	C	W
315	333	ILNCFDSIGLALFARCS	1	0.9871		I	L	N	C	F	D	S	I	G	L	A	L	F	A	R	C	S
316	334	ILNCNDSIGIALFYNCW	1	0.9873		I	L	N	C	N	D	S	I	G	I	A	L	F	Y	N	C	W
317	335	ILNCDESIGIALFYKCR	1	0.9875		I	L	N	C	D	E	S	I	G	I	A	L	F	Y	K	C	R
318	336	ILNCNESLGIALIYRCW	1	0.9876		I	L	N	C	N	E	S	L	G	I	A	L	I	Y	R	C	W
319	337	IRNCNESIRLALFYKCW	1	0.9878		I	R	N	C	N	E	S	I	R	L	A	L	F	Y	K	C	W
320	338	ILNCNTSIGLALFYKCW	1	0.988		I	L	N	C	N	T	S	I	G	L	A	L	F	Y	K	C	W
321	339	ILNCNESHGLALFYKCW	1	0.9882		I	L	N	C	N	E	S	H	G	L	A	L	F	Y	K	C	W
322	340	ILNCNDSLGIALFYNSW	1	0.9884		I	L	N	C	N	D	S	L	G	I	A	L	F	Y	N	S	W
323	341	ILDCNESLGIALFYRCW	1	0.9886		I	L	D	C	N	E	S	L	G	I	A	L	F	Y	R	C	W
324	342	ILNCNESLGTALFYKCW	1	0.9888		I	L	N	C	N	E	S	L	G	T	A	L	F	Y	K	C	W
325	343	ILNCNASLGIALLYRCW	1	0.989		I	L	N	C	N	A	S	L	G	I	A	L	L	Y	R	C	W
326	344	VLNCNDSIGIALFYKCW	1	0.9891		V	L	N	C	N	D	S	I	G	I	A	L	F	Y	K	C	W
327	345	ILNCNEYNRLALFYKCW	1	0.9893		I	L	N	C	N	E	Y	N	R	L	A	L	F	Y	K	C	W
328	346	ILNCNASLGLALIYQCW	1	0.9895		I	L	N	C	N	A	S	L	G	L	A	L	I	Y	Q	C	W
329	347	ILNCNDSYGIALFYNCW	1	0.9897		I	L	N	C	N	D	S	Y	G	I	A	L	F	Y	N	C	W
330	348	VLNCNDSLGIALIYKCW	1	0.9899		V	L	N	C	N	D	S	L	G	I	A	L	I	Y	K	C	W
331	349	VLNCNESIELALFYKCW	1	0.9901		V	L	N	C	N	E	S	I	E	L	A	L	F	Y	K	C	W
332	350	VLNCNDSLGVALFYRCW	1	0.9903		V	L	N	C	N	D	S	L	G	V	A	L	F	Y	R	C	W
333	351	VLNCNDSIGIALIYKCW	1	0.9904		V	L	N	C	N	D	S	I	G	I	A	L	I	Y	K	C	W
334	352	ILNCNDSLGIASFYRCW	1	0.9906		I	L	N	C	N	D	S	L	G	I	A	S	F	Y	R	C	W
335	353	ILNCNESLGLALFYACW	1	0.9908		I	L	N	C	N	E	S	L	G	L	A	L	F	Y	A	C	W
336	354	ILKCNDSLGIALFYKCW	1	0.991		I	L	K	C	N	D	S	L	G	I	A	L	F	Y	K	C	W
337	355	ILNCNDSIGIALIYSCW	1	0.9912		I	L	N	C	N	D	S	I	G	I	A	L	I	Y	S	C	W
338	356	LLNCNDSLGLALFYRCW	1	0.9914		L	L	N	C	N	D	S	L	G	L	A	L	F	Y	R	C	W
339	358	ILNCNESLGMALFYRCW	1	0.9918		I	L	N	C	N	E	S	L	G	M	A	L	F	Y	R	C	W
340	360	LLNCNGSLGLALFYKCW	1	0.9921		L	L	N	C	N	G	S	L	G	L	A	L	F	Y	K	C	W
341	361	ILNCNESLDIALFYKCW	1	0.9923		I	L	N	C	N	E	S	L	D	I	A	L	F	Y	K	C	W
342	362	IPNCNDSLGIALIYKCW	1	0.9925		I	P	N	C	N	D	S	L	G	I	A	L	I	Y	K	C	W
343	363	VLNCNDSVGIALFYKCW	1	0.9927		V	L	N	C	N	D	S	V	G	I	A	L	F	Y	K	C	W
344	364	ILNCNASHGVALLYKCW	1	0.9929		I	L	N	C	N	A	S	H	G	V	A	L	L	Y	K	C	W
345	365	ILNCNTSHGIALIYKCW	1	0.9931		I	L	N	C	N	T	S	H	G	I	A	L	I	Y	K	C	W
346	366	VLNCNDSLGLALFYSCW	1	0.9933		V	L	N	C	N	D	S	L	G	L	A	L	F	Y	S	C	W
347	367	VLSCDDSLGIALFYKCW	1	0.9934		V	L	S	C	D	D	S	L	G	I	A	L	F	Y	K	C	W
348	369	ILNCNASIGIALFYNCF	1	0.9938		I	L	N	C	N	A	S	I	G	I	A	L	F	Y	N	C	F
349	370	ILNCNESLGJALFYKCW	1	0.994		I	L	N	C	N	E	S	L	G	J	A	L	F	Y	K	C	W
350	371	VLNCNDSLGLTLFYKCW	1	0.9942		V	L	N	C	N	D	S	L	G	L	T	L	F	Y	K	C	W
351	372	ILNCNDSLGIALLYRCF	1	0.9944		I	L	N	C	N	D	S	L	G	I	A	L	L	Y	R	C	F
352	373	ILHCNESIGIALFYKVW	1	0.9946		I	L	H	C	N	E	S	I	G	I	A	L	F	Y	K	V	W
353	374	LLNCNDSLGLALFYKCR	1	0.9948		L	L	N	C	N	D	S	L	G	L	A	L	F	Y	K	C	R
354	375	ILNCNDSIGIALFYQCW	1	0.9949		I	L	N	C	N	D	S	I	G	I	A	L	F	Y	Q	C	W
355	376	ILNCNDSLGIALFHRCW	1	0.9951		I	L	N	C	N	D	S	L	G	I	A	L	F	H	R	C	W
356	377	VLNCNDSLGLALFFRCW	1	0.9953		V	L	N	C	N	D	S	L	G	L	A	L	F	F	R	C	W
357	378	VLNCNDSLGISLFNRCF	1	0.9955		V	L	N	C	N	D	S	L	G	I	S	L	F	N	R	C	F
358	379	ILNCDDSIGLALFYKCW	1	0.9957		I	L	N	C	D	D	S	I	G	L	A	L	F	Y	K	C	W
359	380	ILNCNTSLGIALFSNCW	1	0.9959		I	L	N	C	N	T	S	L	G	I	A	L	F	S	N	C	W
360	381	VLNCNDSLGFVLFYNCW	1	0.9961		V	L	N	C	N	D	S	L	G	F	V	L	F	Y	N	C	W
361	382	ILNCNDTLGVALFYKCW	1	0.9963		I	L	N	C	N	D	T	L	G	V	A	L	F	Y	K	C	W
362	383	ILNCNDSLGLAVFYKCW	1	0.9964		I	L	N	C	N	D	S	L	G	L	A	V	F	Y	K	C	W
363	384	ILNCNDSLGIVLFYNCW	1	0.9966		I	L	N	C	N	D	S	L	G	I	V	L	F	Y	N	C	W
364	386	ILNCNDSIGIALIYKCG	1	0.997		I	L	N	C	N	D	S	I	G	I	A	L	I	Y	K	C	G
365	388	ILNCNDSLGLALFSKCW	1	0.9974		I	L	N	C	N	D	S	L	G	L	A	L	F	S	K	C	W
366	389	ILNCNDSLGMVLFYKCW	1	0.9976		I	L	N	C	N	D	S	L	G	M	V	L	F	Y	K	C	W
367	390	ILNCHDSLGIALMYKCW	1	0.9978		I	L	N	C	H	D	S	L	G	I	A	L	M	Y	K	C	W
368	391	ILNCSDTLGIALFYKCW	1	0.9979		I	L	N	C	S	D	T	L	G	I	A	L	F	Y	K	C	W
369	392	ILNCNDSLGIALMYRCW	1	0.9981		I	L	N	C	N	D	S	L	G	I	A	L	M	Y	R	C	W
370	393	ILNCNDSLGISLFYMCW	1	0.9983		I	L	N	C	N	D	S	L	G	I	S	L	F	Y	M	C	W
371	394	ILNCNDSLGIALFYGCW	1	0.9985		I	L	N	C	N	D	S	L	G	I	A	L	F	Y	G	C	W
372	395	ILNCNDSFGLALFYRCW	1	0.9987		I	L	N	C	N	D	S	F	G	L	A	L	F	Y	R	C	W
373	396	ILNCNASLGMALFYKCW	1	0.9989		I	L	N	C	N	A	S	L	G	M	A	L	F	Y	K	C	W
374	397	VLNCNDSLGLGLFYRCW	1	0.9991		V	L	N	C	N	D	S	L	G	L	G	L	F	Y	R	C	W
375	398	ILNCNDSLGITLFYTCW	1	0.9993		I	L	N	C	N	D	S	L	G	I	T	L	F	Y	T	C	W
376	399	ILNCNDSLGIALFYKCF	1	0.9994		I	L	N	C	N	D	S	L	G	I	A	L	F	Y	K	C	F
377	400	ILNCNTSLGLALFYQCW	1	0.9996		I	L	N	C	N	T	S	L	G	L	A	L	F	Y	Q	C	W
378	401	ILNCNESIGVALLYKCW	1	0.9998		I	L	N	C	N	E	S	I	G	V	A	L	L	Y	K	C	W
379	402	ILNCNDSLGISLIYRCW	1	1		I	L	N	C	N	D	S	L	G	I	S	L	I	Y	R	C	W
					A	0	0	0	0	1	73	2	0	0	1	335	0	0	4	3	0	0
					C	0	0	0	376	0	0	0	0	0	0	1	1	0	1	0	372	1
					D	0	0	4	0	18	208	0	1	1	0	0	0	0	0	0	0	0
					E	0	0	0	0	3	75	0	0	1	0	0	0	0	0	6	0	0
					F	0	0	0	1	2	0	0	4	0	13	0	0	274	2	0	0	16
					G	0	1	0	1	1	5	1	0	369	0	1	0	0	0	3	0	1
					H	0	0	1	0	4	0	0	9	0	0	1	0	0	8	7	0	0
					I	319	0	0	0	1	0	0	64	0	161	0	0	37	0	0	0	0
					K	0	0	1	0	3	2	0	0	0	0	1	0	0	0	197	0	0
					L	13	365	0	0	0	0	2	281	0	125	0	364	43	0	0	0	1
					M	0	0	0	0	0	0	0	0	0	15	0	0	13	0	2	0	0
					N	0	0	347	0	333	1	3	2	0	0	0	0	0	5	32	0	0
					P	0	4	0	0	0	0	2	3	0	1	0	4	0	0	0	0	0
					Q	0	0	0	0	0	0	0	1	0	0	0	0	0	0	13	0	0
					R	0	1	0	0	0	0	0	0	4	0	0	0	0	1	71	3	5
					S	0	0	13	0	2	4	334	0	0	0	8	1	1	5	29	1	2
					T	1	0	3	0	0	8	20	1	0	1	19	0	0	0	4	0	0
					V	39	0	0	0	0	1	0	2	0	54	13	1	7	0	0	1	0
					Y	0	0	0	0	1	0	1	3	0	0	0	0	0	336	0	0	0
					W	0	0	0	0	0	0	0	0	0	0	0	0	0	0	1	1	335
						I	L	N	C	N	D	S	L	G	I	A	L	F	Y	K	C	W
						VL		S			EA	T	I		LVMF	TV		ILM		RSNQ		F
							P	T			GST	ALP	FHPYW	R		S	P	V	HNS	AEGHMT	R	RS
		DISRUPTED SEQUENCES
1	38	--------------E--	20	0.8489		-	-	-	-	-	-	-	-	-	-	-	-	-	-	E	-	-
2	65	LLNCTE--------PCW	6	0.9034		L	L	N	C	T	E	-	-	-	-	-	-	-	-	P	C	W
3	93	-----------------	3	0.9257		-	-	-	-	-	-	-	-	-	-	-	-	-	-	-	-	-
4	180	--------------G--	1	0.9584		-	-	-	-	-	-	-	-	-	-	-	-	-	-	G	-	-
5	214	AIDKYDLS------EVL	1	0.9648		A	I	D	K	Y	D	L	S	-	-	-	-	-	-	E	V	L
6	285	LLNCTP--------PCW	1	0.9781		L	L	N	C	T	P	-	-	-	-	-	-	-	-	P	C	W
7	385	ILNCNDSLGLALFYK--	1	0.9968		I	L	N	C	N	D	S	L	G	L	A	L	F	Y	K	-	-
8	387	ILNCNDSLGIALF-ICW	1	0.9972		I	L	N	C	N	D	S	L	G	I	A	L	F	-	I	C	W
1	70	ILNCNDSLGLALFYXCW	5	0.9082		I	L	N	C	N	D	S	L	G	L	A	L	F	Y	X	C	W
2	137	ILNCNDSLGXALFYKCW	2	0.9451		I	L	N	C	N	D	S	L	G	X	A	L	F	Y	K	C	W
3	165	ILNCNDSLGIALFYXCW	2	0.9556		I	L	N	C	N	D	S	L	G	I	A	L	F	Y	X	C	W
4	169	XLNCNDSLGIALFYRCW	1	0.9564		X	L	N	C	N	D	S	L	G	I	A	L	F	Y	R	C	W
5	181	ILNCXDSLGLALFYRCW	1	0.9586		I	L	N	C	X	D	S	L	G	L	A	L	F	Y	R	C	W
6	182	ILNCNESLGLAXFYKXW	1	0.9588		I	L	N	C	N	E	S	L	G	L	A	X	F	Y	K	X	W
7	188	LLNCNDSLGLALFYKCX	1	0.9599		L	L	N	C	N	D	S	L	G	L	A	L	F	Y	K	C	X
8	190	ILNCNDSLGIALXYXCW	1	0.9603		I	L	N	C	N	D	S	L	G	I	A	L	X	Y	X	C	W
9	194	ILNCNDSXGFALFYKCW	1	0.961		I	L	N	C	N	D	S	X	G	F	A	L	F	Y	K	C	W
10	224	LLNCNDSLGLALFYKXW	1	0.9667		L	L	N	C	N	D	S	L	G	L	A	L	F	Y	K	X	W
11	279	ILNCNDSLGIALXYRCW	1	0.977		I	L	N	C	N	D	S	L	G	I	A	L	X	Y	R	C	W
12	297	ILNCNDSLGIALLYXCW	1	0.9803		I	L	N	C	N	D	S	L	G	I	A	L	L	Y	X	C	W
13	357	ILNCNDSLGLALFYRXW	1	0.9916		I	L	N	C	N	D	S	L	G	L	A	L	F	Y	R	X	W
14	359	ILNCNDTLGIXLLYKCW	1	0.9919		I	L	N	C	N	D	T	L	G	I	X	L	L	Y	K	C	W
15	368	ILNCNDSLGLALLYXCW	1	0.9936		I	L	N	C	N	D	S	L	G	L	A	L	L	Y	X	C	W
